# Supplementary material for: Bacterial Cellulose-Based Nanocomposites Containing Ceria and Their Use in the Process of Stem Cell Proliferation
Source: Polymers (Basel). 2021 Jun 18;13(12):1999. doi: 10.3390/polym13121999 (PMC8234971; doi:10.3390/polym13121999)
Supplement: Supplementary file 1 [file polymers-13-01999-s001.zip]

Archive with 1 entries (1 files):
- polymers-1248690-supplementary.pdf
